# Supplementary material for: Encapsulation of Imidazole into Ce-Modified Mesoporous KIT-6 for High Anhydrous Proton Conductivity
Source: Molecules. 2024 Jul 8;29(13):3239. doi: 10.3390/molecules29133239 (PMC11243413; doi:10.3390/molecules29133239)
Supplement: Supplementary file 1 [file molecules-29-03239-s001.zip]

Archive with 1 entries (1 files):
- molecules-3091938-supplementary.pdf
